# Supplementary material for: L-Lactate Treatment at 24 h and 48 h after Acute Experimental Stroke Is Neuroprotective via Activation of the L-Lactate Receptor HCA1
Source: Int J Mol Sci. 2024 Jan 19;25(2):1232. doi: 10.3390/ijms25021232 (PMC10816130; doi:10.3390/ijms25021232)
Supplement: Supplementary file 1 [file ijms-25-01232-s001.zip]

Archive with 1 entries (1 files):
- ijms-2812700-supplementary.pdf
